# Supplementary material for: The evolution of the syrinx: An acoustic theory
Source: PLoS Biol. 2019 Feb 7;17(2):e2006507. doi: 10.1371/journal.pbio.2006507 (PMC6366696; doi:10.1371/journal.pbio.2006507)
Supplement: S1 Data — (XLSX) [file pbio.2006507.s003.xlsx]

## Sheet: Figure 2a
trachea length	PTP syrinx	PTP larynx
0	1.83794	1.85873
5.12	1.55448	1.75238
10.24	1.50876	1.84948
15	1.55448	1.94195
20	1.55448	2.03443
41	2.03728	2.68175
60	1.64592	2.63551
80	1.41732	2.47368
100	1.41732	2.03443
119	1.38074	2.03443
142	1.41732	1.80324
159	1.46304	1.75701
180	1.6002	2.03443
200	1.55448	2.21938
220	1.41732	2.45056
256	1.36246	2.1269

## Sheet: Figure 2b
trachea length	SPL syrinx	SPL larynx
0	63.3	63.3
5.12	61.7	62.1
10.24	61.8	64
15	63.1	63.8
20	63.8	64.2
41	72.9	66.9
60	69.3	63.7
80	70	62.4
100	65.1	60.5
119	63.8	62.4
142	66	59.9
159	63.4	59.1
180	61	63.3
200	63	64.9
220	68.2	59.9
256	67.6	61.2

## Sheet: Figure 2c
trachea length	F0 syrinx	F0 larynx
0	92	92
5.12	91	93
10.24	91.8	90
15	92.4	90
20	93	89
41	96	99
60	113	107.3
80	102	110
100	98	111
119	95	106
142	91	104
159	89	98
180	91	92
200	94	88
220	113	111
256	101	110

## Sheet: Figure 2d
trachea length	Efficiency syrinx	Efficiency larynx
0	0.00303254	0.00299863
5.12	0.00281921	0.00254262
10.24	0.00301553	0.00355748
15	0.00380933	0.00308654
20	0.00460917	0.00315159
41	0.022423	0.00346729
60	0.013558	0.00168768
80	0.0216147	0.00140393
100	0.00706674	0.00128084
119	0.00553391	0.0020399
142	0.00902772	0.00145781
159	0.00455911	0.00127881
180	0.00225312	0.00249625
200	0.0038161	0.00306056
220	0.0136714	0.000799458
256	0.0132101	0.00141381

## Sheet: Figure 3a
trachea length	PTP syrinx	PTP larynx
22	0.459184	0.510204
44	0.357143	0.438776
66	0.438776	0.510204
77	0.653061	0.663265
110	0.846939	0.867347
132	1.0102	1.07143
144	1.06122	1.27551
156	1.08673	1.47959

## Sheet: Figure 3b
trachea length	F0 syrinx	F0 larynx
22	95	116
44	102	127
66	113	130
77	122	135
110	125	135
132	127	140
144	128	138
156	115	145

## Sheet: Figure 3c
trachea length	Power input syrinx	trachea length	Power input larynx
22	142.5	20	127.84
44	179.6	40	192.2
66	179.3	60	270.5
88	176.5	80	385.4
110	174.9	100	534.8
132	177.5	120	730.2
140	165
154	149.7

## Sheet: Figure 3d
trachea length	Power input syrinx	trachea length	Power input larynx
22	4.23	20	9.28
44	5.81	40	11.49
66	9.65	60	10.4
88	13.8	80	7.7
110	16.36	100	3.7
132	15.84	120	-1.35
140	11
154	0.877

## Sheet: Figure 3e
trachea length	Mouth power syrinx	trachea length	Mouth power larynx
22	1.18	20	0.73
44	0.68	40	0.16
66	0.25	60	0.05
88	0.13	80	0.01
110	0.076	100	0.006
132	0.078	120	-0.001
140	0.05
154	-0.00059

## Sheet: Figure 3f
trachea length	Efficiency Syrinx	trachea length	Efficiency larynx
22	0.82807	20	0.73
44	0.378619	40	0.16
66	0.139431	60	0.05
88	0.0736544	80	0.01
110	0.0434534	100	0.006
132	0.0439437	120	-0.001
140	0.030303
154	-0.000394122

[truncated: 3 more sheets: Figure 4a, Figure 4b, Figure 4c]
